# Supplementary material for: Genetic Characterization of Highly Pathogenic Avian Influenza A(H5N6) Virus, Guangdong, China
Source: Emerg Infect Dis. 2015 Dec;21(12):2268–71. doi: 10.3201/eid2112.150809 (PMC4672456; doi:10.3201/eid2112.150809)
Supplement: Technical Appendix 2 — Authors and originating and submitting laboratories of the sequences from the Global Initiative on Sharing Avian Influenza Data EpiFlu Database, on which the current research is based. [file 15-0809-Techapp-s2.xlsx]

## Sheet: Sheet1
We gratefully acknowledge the authors, originating and submitting laboratories of the sequences from GISAID’s EpiFlu™ Database on which this research is based. The list is detailed below.
Isolat ID	Segment	Country	Collection date	Isolate name	Submitting Laboratory	Authors
EPI_ISL_24603	PB2,PB1,PA,NP,MP,NS	China	2005-11-08	A/Anhui/1/2005	WHO Chinese National Influenza Center	Lan, Yu
EPI_ISL_24606	PB2,PB1,PA,NP,MP,NS		2005-11-17	A/Anhui/2/2005	WHO Chinese National Influenza Center	Lan, Yu
EPI_ISL_157611	PB2,PB1,PA,NP,MP,NS	Korea, Republic of	2014-01-17	A/baikal teal/Korea/Donglim3/2014	Other Database Import	Lee,Y.-J.;Kang,H.-M.; Lee,E.-K.; Song,B.-M.; Jeong,J.; Kwon,Y.-K.; Kim,H.-R.; Lee,K.-J.; Hong,M.-S.; Jang,I.; Choi,K.-S.; Kim,J.-Y.; Lee,H.-J.; Kang,M.-S.; Jeong,O.-M.; Baek,J.-H.; Joo,Y.-S.; Park,Y.Ho.; Lee,H.-S.; Park,Y.H.
EPI_ISL_157609	PB2,PB1,PA,NP,MP,NS	Korea, Republic of	2014-01-16	A/breeder duck/Korea/Gochang1/2014	Other Database Import	Lee,Y.-J.;Kang,H.-M.; Lee,E.-K.; Song,B.-M.; Jeong,J.; Kwon,Y.-K.; Kim,H.-R.; Lee,K.-J.; Hong,M.-S.; Jang,I.; Choi,K.-S.; Kim,J.-Y.; Lee,H.-J.; Kang,M.-S.; Jeong,O.-M.; Baek,J.-H.; Joo,Y.-S.; Park,Y.Ho.; Lee,H.-S.; Park,Y.H.
EPI_ISL_157610	PB2,PB1,PA,NP,MP,NS	Korea, Republic of	2014-01-17	A/broiler duck/Korea/Buan2/2014	Other Database Import	Lee,Y.-J.;Kang,H.-M.; Lee,E.-K.; Song,B.-M.; Jeong,J.; Kwon,Y.-K.; Kim,H.-R.; Lee,K.-J.; Hong,M.-S.; Jang,I.; Choi,K.-S.; Kim,J.-Y.; Lee,H.-J.; Kang,M.-S.; Jeong,O.-M.; Baek,J.-H.; Joo,Y.-S.; Park,Y.Ho.; Lee,H.-S.; Park,Y.H.
EPI_ISL_78000	PB2,PB1,PA,NP,MP,NS	China	2005-01-01	A/chicken/Sichuan/81/2005	Other Database Import	Li,Y.;Shi,J.; Zhong,G.; Deng,G.; Tian,G.; Ge,J.; Zeng,X.; Song,J.; Zhao,D.; Liu,L.; Jiang,Y.; Guan,Y.; Bu,Z.; Chen,H.
EPI_ISL_159719	PB2,PB1,PA,NP,MP,NS	Japan / Kumamoto	2014-04-13	A/Chicken/Kumamoto/1-7/2014	National Institute of Animal Health	Kanehira,K.;	Takemae,N.;	Uchida,Y.;	Tunekuni,R.;	Hikono,H.;	Saito,T.
EPI_ISL_137254	PB2,PB1,PA,NP,MP,NS	China / Hebei Province2011-12-01		A/duck/Hebei/2/2011	Institute of Microbiology, Chinese Academy of Sciences	Di,Liu;	Haigang,Sun;	Jinghua,Yan;	George F,Gao;	Juncai,Ma
EPI_ISL_137255	PB2,PB1,PA,NP,MP,NS	China / Hebei Province	2011-12-07	A/duck/Hebei/3/2011	Institute of Microbiology, Chinese Academy of Sciences	Di,Liu;	Haigang,Sun;	Jinghua,Yan;	George F,Gao;	Juncai,Ma
EPI_ISL_79693	PB2,PB1,PA,NP,MP,NS	China	2009-01-16	A/environment/Guizhou/2/2009	WHO Chinese National Influenza Center	Lan,Yu,Dong,Libo,Li,Zi,Li,Xiyan,Zhao,Xiang,Cheng,Yanhui,Tan,minju,Yang,Lei,Zou,Shumei,Wen,Leying,Wang,Dayan,Li,Dexin,Shu,Yuelong
EPI_ISL_79695	PB2,PB1,PA,NP,MP,NS	China	2009-01-16	A/environment/Guizhou/7/2009	WHO Chinese National Influenza Center	Lan,Yu,Dong,Libo,Li,Zi,Li,Xiyan,Zhao,Xiang,Cheng,Yanhui,Tan,minju,Yang,Lei,Zou,Shumei,Wen,Leying,Wang,Dayan,Li,Dexin,Shu,Yuelong
EPI_ISL_24607	PB2,PB1,PA,NP,MP,NS	China	2005-12-12	A/Fujian/1/2005	WHO Chinese National Influenza Center
EPI_ISL_79682	PB2,PB1,PA,NP,MP,NS	China	2007-02-18	A/Fujian/1/2007	WHO Chinese National Influenza Center	Lan,Yu,Dong,Libo,Li,Zi,Li,Xiyan,Zhao,Xiang,Cheng,Yanhui,Tan,minju,Yang,Lei,Zou,Shumei,Wen,Leying,Wang,Dayan,Li,Dexin,Shu,Yuelong
EPI_ISL_73299	PB2,PB1,PA,NP,MP,NS	China	2006-06-03	A/Guangdong/2/2006	WHO Chinese National Influenza Center	Lan,Yu,Dong,Libo,Li,Zi,Li,Xiyan,Zhao,Xiang,Cheng,Yanhui,Tan,minju,Yang,Lei,Zou,Shumei,Wen,Leying,Wang,Dayan,Li,Dexin,Shu,Yuelong
EPI_ISL_73305	PB2,PB1,PA,NP,MP,NS	China	2008-02-12	A/Guangxi/1/2008	WHO Chinese National Influenza Center	Lan,Yu,Dong,Libo,Li,Zi,Li,Xiyan,Zhao,Xiang,Cheng,Yanhui,Tan,minju,Yang,Lei,Zou,Shumei,Wen,Leying,Wang,Dayan,Li,Dexin,Shu,Yuelong
PI_ISL_135216	PB2,PB1,PA,NP,MP,NS	China	2013-02-08	A/Guizhou/1/2013	WHO Chinese National Influenza Center
EPI_ISL_79686	PB2,PB1,PA,NP,MP,NS	China	2009-01-08	A/Hunan/1/2009	WHO Chinese National Influenza Center	Lan,Yu,Dong,Libo,Li,Zi,Li,Xiyan,Zhao,Xiang,Cheng,Yanhui,Tan,minju,Yang,Lei,Zou,Shumei,Wen,Leying,Wang,Dayan,Li,Dexin,Shu,Yuelong
EPI_ISL_69725	PB2,PB1,PA,NP,MP,NS	Denmark	2006-03-03	A/peregrine/Denmark/6632/2006	National Veterinary Institute	Bragstad,K.;	Fomsgaard,A.;	Jorgensen,P.H.;	Hammer,A.S.;	Kabell,S.;	Handberg,K.
EPI_ISL_79679	PB2,PB1,PA,NP,MP,NS	China	2006-03-13	A/Shanghai/1/2006	WHO Chinese National Influenza Center	Lan,Yu,Dong,Libo,Li,Zi,Li,Xiyan,Zhao,Xiang,Cheng,Yanhui,Tan,minju,Yang,Lei,Zou,Shumei,Wen,Leying,Wang,Dayan,Li,Dexin,Shu,Yuelong
EPI_ISL_163493	PB2,PB1,PA,NP,MP,NS	China	2014-04-21	A/Sichuan/26221/2014	WHO Chinese National Influenza Center
EPI_ISL_79687	PB2,PB1,PA,NP,MP,NS	China	2009-01-23	A/Hunan/2/2009	WHO Chinese National Influenza Center	Lan,Yu,Dong,Libo,Li,Zi,Li,Xiyan,Zhao,Xiang,Cheng,Yanhui,Tan,minju,Yang,Lei,Zou,Shumei,Wen,Leying,Wang,Dayan,Li,Dexin,Shu,Yuelong
EPI_ISL_23815	PB2,PB1,PA,NP,MP,NS	Indonesia	2008-01-16	A/Indonesia/7261/2008	Ministry of Health, NIHRD
EPI_ISL_24753	PB2,PB1,PA,NP,MP,NS	Indonesia	2008-01	A/Indonesia/7272/2008	Ministry of Health, NIHRD
EPI_ISL_24752	PB2,PB1,PA,NP,MP,NS	Indonesia	2008-01	A/Indonesia/7379/2008	Ministry of Health, NIHRD
EPI_ISL_24602	PB2,PB1,PA,NP,MP,NS	Indonesia	2008-05-08	A/Indonesia/8228/2008	Ministry of Health, NIHRD
EPI_ISL_79683	PB2,PB1,PA,NP,MP,NS	China	2007-11-24	A/Jiangsu/1/2007	WHO Chinese National Influenza Center	Lan,Yu,Dong,Libo,Li,Zi,Li,Xiyan,Zhao,Xiang,Cheng,Yanhui,Tan,minju,Yang,Lei,Zou,Shumei,Wen,Leying,Wang,Dayan,Li,Dexin,Shu,Yuelong
EPI_ISL_24751	PB2,PB1,PA,NP,MP,NS	China	2004	A/Chicken/Anhui/39/2004	Harbin Veterinary Research Institute	Hammer,A.S.;	Kabell,S.;	Handberg,K.
EPI_ISL_28830	PB2,PB1,PA,NP,MP,NS	Vietnam	2008	A/chicken/Vietnam/NCVD-016/2008	National Centre of Veterinary Diagnostics	Davis,Todd;	Rivailler,Pierre;	Nguyen,Tung
EPI_ISL_80638	PB2,PB1,PA,NP,MP,NS	Vietnam	2008-05	A/chicken/Vietnam/NCVD-03/2008	National Centre of Veterinary Diagnostics	Davis,Todd;	Rivailler,Pierre;	Nguyen,Tung
EPI_ISL_80641	PB2,PB1,PA,NP,MP,NS	Vietnam	2008-05	A/chicken/Vietnam/NCVD-093/2008	National Centre of Veterinary Diagnostics	Davis,Todd;	Rivailler,Pierre;	Nguyen,Tung
EPI_ISL_80617	PB2,PB1,PA,NP,MP,NS	Vietnam	2008-12	A/chicken/Vietnam/NCVD-188/2008	National Centre of Veterinary Diagnostics	Davis,Todd;	Rivailler,Pierre;	Nguyen,Tung
EPI_ISL_80631	PB2,PB1,PA,NP,MP,NS	Vietnam	2009-01	A/chicken/Vietnam/NCVD-279/2009	National Centre of Veterinary Diagnostics	Davis,Todd;	Rivailler,Pierre;	Nguyen,Tung
EPI_ISL_80619	PB2,PB1,PA,NP,MP,NS	Vietnam	2009-02	A/chicken/Vietnam/NCVD-281/2009	National Centre of Veterinary Diagnostics	Davis,Todd;	Rivailler,Pierre;	Nguyen,Tung
EPI_ISL_80596	PB2,PB1,PA,NP,MP,NS	Vietnam	2009	A/chicken/Vietnam/NCVD-380/2009	National Centre of Veterinary Diagnostics	Davis,Todd;	Rivailler,Pierre;	Nguyen,Tung
EPI_ISL_80601	PB2,PB1,PA,NP,MP,NS	Vietnam	2009	A/chicken/Vietnam/NCVD-381/2009	National Centre of Veterinary Diagnostics	Davis,Todd;	Rivailler,Pierre;	Nguyen,Tung
EPI_ISL_80603	PB2,PB1,PA,NP,MP,NS	Vietnam	2009	A/chicken/Vietnam/NCVD-392/2009	National Centre of Veterinary Diagnostics	Davis,Todd;	Rivailler,Pierre;	Nguyen,Tung
EPI_ISL_80634	PB2,PB1,PA,NP,MP,NS	Vietnam	2010-03	A/chicken/Vietnam/NCVD-399/2010	National Centre of Veterinary Diagnostics	Davis,Todd;	Rivailler,Pierre;	Nguyen,Tung
EPI_ISL_80607	PB2,PB1,PA,NP,MP,NS	Vietnam	2010-04	A/chicken/Vietnam/NCVD-404/2010	National Centre of Veterinary Diagnostics	Davis,Todd;	Rivailler,Pierre;	Nguyen,Tung
EPI_ISL_80715	PB2,PB1,PA,NP,MP,NS	Vietnam	2009-03	A/duck/Vietnam/NCVD-293/2009	National Centre of Veterinary Diagnostics	Davis,Todd;	Rivailler,Pierre;	Nguyen,Tung
EPI_ISL_80687	PB2,PB1,PA,NP,MP,NS	Vietnam	2009	A/duck/Vietnam/NCVD-367/2009	National Centre of Veterinary Diagnostics	Davis,Todd;	Rivailler,Pierre;	Nguyen,Tung
EPI_ISL_80682	PB2,PB1,PA,NP,MP,NS	Vietnam	2009	A/duck/Vietnam/NCVD-370/2009	National Centre of Veterinary Diagnostics	Davis,Todd;	Rivailler,Pierre;	Nguyen,Tung
EPI_ISL_80700	PB2,PB1,PA,NP,MP,NS	Vietnam	2009	A/duck/Vietnam/NCVD-372/2009	National Centre of Veterinary Diagnostics	Davis,Todd;	Rivailler,Pierre;	Nguyen,Tung
EPI_ISL_80696	PB2,PB1,PA,NP,MP,NS	Vietnam	2009	A/duck/Vietnam/NCVD-391/2009	National Centre of Veterinary Diagnostics	Davis,Todd;	Rivailler,Pierre;	Nguyen,Tung
EPI_ISL_79693	PB2,PB1,PA,NP,MP,NS	China	2009-01-16	A/environment/Guizhou/2/2009	WHO Chinese National Influenza Center	Lan,Yu,Dong,Libo,Li,Zi,Li,Xiyan,Zhao,Xiang,Cheng,Yanhui,Tan,minju,Yang,Lei,Zou,Shumei,Wen,Leying,Wang,Dayan,Li,Dexin,Shu,Yuelong
EPI_ISL_79694	PB2,PB1,PA,NP,MP,NS	China	2009-01-16	A/environment/Guizhou/4/2009	WHO Chinese National Influenza Center	Lan,Yu,Dong,Libo,Li,Zi,Li,Xiyan,Zhao,Xiang,Cheng,Yanhui,Tan,minju,Yang,Lei,Zou,Shumei,Wen,Leying,Wang,Dayan,Li,Dexin,Shu,Yuelong
EPI_ISL_79695	PB2,PB1,PA,NP,MP,NS	China	2009-01-16	A/environment/Guizhou/7/2009	WHO Chinese National Influenza Center	Lan,Yu,Dong,Libo,Li,Zi,Li,Xiyan,Zhao,Xiang,Cheng,Yanhui,Tan,minju,Yang,Lei,Zou,Shumei,Wen,Leying,Wang,Dayan,Li,Dexin,Shu,Yuelong
EPI_ISL_24608	PB2,PB1,PA,NP,MP,NS	China	2005-11-29	A/Guangxi/1/2005	WHO Chinese National Influenza Center
EPI_ISL_73308	PB2,PB1,PA,NP,MP,NS	China	2009-01-19	A/Guangxi/1/2009	WHO Chinese National Influenza Center
EPI_ISL_76081	PB2,PB1,PA,NP,MP,NS	China	2010-06-01	A/Hubei/1/2010	WHO Chinese National Influenza Center	Yu Lan,Wei Wang,Shumei Zou,Zi Li,Leying Wen,Xiaodan Li,Libo Dong,Dexin Li,Yuelong Shu
EPI_ISL_79686	PB2,PB1,PA,NP,MP,NS	China	2009-01-08	A/Hunan/1/2009	WHO Chinese National Influenza Center	Lan,Yu,Dong,Libo,Li,Zi,Li,Xiyan,Zhao,Xiang,Cheng,Yanhui,Tan,minju,Yang,Lei,Zou,Shumei,Wen,Leying,Wang,Dayan,Li,Dexin,Shu,Yuelong
EPI_ISL_79687	PB2,PB1,PA,NP,MP,NS	China	2009-01-23	A/Hunan/2/2009	WHO Chinese National Influenza Center	Lan,Yu,Dong,Libo,Li,Zi,Li,Xiyan,Zhao,Xiang,Cheng,Yanhui,Tan,minju,Yang,Lei,Zou,Shumei,Wen,Leying,Wang,Dayan,Li,Dexin,Shu,Yuelong
All submitters of data may be contacted directly via the GISAID website www.gisaid.org
